# Supplementary material for: Risk Factors for Postoperative Deep Infection after Instrumented Spinal Fusion Surgeries for Degenerative Spinal Disease: A Nationwide Cohort Study of 194,036 Patients
Source: J Clin Med. 2022 Jan 31;11(3):778. doi: 10.3390/jcm11030778 (PMC8836461; doi:10.3390/jcm11030778)
Supplement: Supplementary file 1 [file jcm-11-00778-s001.zip]

Archive with 1 entries (1 files):
- jcm-1482318-supplementary materials.pdf
